# Supplementary material for: Relationship between risk factors for impaired bone health and HR-pQCT in young adults with type 1 diabetes
Source: Front Endocrinol (Lausanne). 2023 Mar 3;14:1144137. doi: 10.3389/fendo.2023.1144137 (PMC10020337; doi:10.3389/fendo.2023.1144137)
Supplement: Supplementary file 1 [file Table_1.xlsx]

## Sheet: #1  HRpQCTRawData
Table S1: HR-pQCT Study Population Raw Data
For site:	1= Tibia	2=Radius
AdDIT SPOR Study ID #	Name	Site	Sex	Age	TtAr	TtBMD	TbBMD	CtBMD	TbAr	CtAr	TbTh	CtTh	TbSp	TbN	CtPo	TbBVTV	Tb1NSD	TtAr_ZScore	TtBMD_ZScore	TbBMD_ZScore	CtBMD_ZScore	TbAr_ZScore	CtAr_ZScore	TbTh_ZScore	CtTh_ZScore	TbSp_ZScore	TbN_ZScore	CtPo_ZScore	TbBVTV_ZScore	Tb1NSD_ZScore	TtAr_Percentile	TtBMD_Percentile	TbBMD_Percentile	CtBMD_Percentile	TbAr_Percentile	CtAr_Percentile	TbTh_Percentile	CtTh_Percentile	TbSp_Percentile	TbN_Percentile	CtPo_Percentile	TbBVTV_Percentile	Tb1NSD_Percentile	failureLoad	failureLoad_ZScore	failureLoad_Percentile
83	30108999Y	1	1	17.1	679	250	167	811.9	593.6	90.6	0.209	1.041	0.553	1.675	0.8	24	0.205	-0.84432	-2.24281	-1.81022	-2.5657	-0.39903	-3.35487	-6.27465	-1.88064	-1.04161	1.10394	-0.78602	-1.98831	-1.73411	19.9245	1.24544	3.51305	0.514842	34.4935	0.039701	1.75216e-08	3.00107	14.8796	86.5191	21.5928	2.33888	4.14489	6567	-3.4571	0.0273016
161	30108964K	1	1	17.5	982.8	251.6	173.8	810.3	865.6	123.8	0.282	1.128	0.799	1.214	1.1	26.4	0.388	1.23231	-2.21418	-1.59364	-2.61941	1.37749	-1.28079	-0.268717	-1.67868	1.16441	-1.06857	-0.125729	-1.44763	1.59044	89.1084	1.34083	5.55088	0.440408	91.582	10.0133	39.4074	4.66076	87.7871	14.2631	44.9973	7.38598	94.4133	8664.9	-1.90352	2.84861
38	30108919L	1	1	17.4	941.6	264.4	218.3	737.6	860.4	87.4	0.239	0.874	0.501	1.795	1.4	32.6	0.194	0.952121	-1.96599	-0.258944	-4.26545	1.34699	-3.58512	-2.75655	-2.2243	-1.79509	1.71673	0.354842	-0.0926638	-2.11688	82.9482	2.465	39.7839	0.000997486	91.1008	0.0168459	0.292072	1.3064	3.632	95.6986	63.8646	46.3085	1.71351	9874	-1.14392	12.6329
91	30108334A	1	1	22.3	1046.5	268.1	175.9	916.9	919.4	133.6	0.259	1.211	0.768	1.2	1.5	26.5	0.316	1.64404	-1.88559	-1.38718	0.0645919	1.69752	-0.857792	-1.1616	-1.52664	0.892183	-1.08904	0.349297	-1.25287	0.695534	94.9916	2.96752	8.26939	52.5751	95.5201	19.5504	12.2699	6.34259	81.3853	13.8069	63.6567	10.5127	75.664	12249	0.234916	59.2863
194	30108244C	1	1	25.4	1010.2	274.1	182.9	873.7	879.5	137	0.25	1.299	0.686	1.364	3.3	27.5	0.279	1.38533	-1.74021	-1.0684	-1.23445	1.46934	-0.755788	-1.51063	-1.26837	0.20041	-0.276927	1.74039	-0.904764	0.0661819	91.7023	4.09112	14.267	10.8517	92.913	22.4888	6.54412	10.2334	57.942	39.0918	95.9105	18.2795	52.6383	11301	-0.21337	41.5519
1	30108934C	1	1	19.4	1161.3	282.5	219.5	832.1	1045.4	123	0.251	1.153	0.492	1.846	1.9	32.4	0.207	2.43102	-1.59901	-0.158002	-2.1454	2.37793	-1.37298	-1.73247	-1.6509	-1.9962	2.01453	0.870918	-0.0603928	-1.67592	99.2472	5.49095	43.7228	1.59605	99.1295	8.48794	4.15953	4.93798	2.2956	97.8023	80.8101	47.5921	4.68768	10645	-0.660206	25.4561
166	30108743V	1	1	19.1	927.9	284	175	921	795	138.9	0.243	1.333	0.642	1.444	1.7	26.3	0.243	0.852395	-1.57065	-1.50837	0.341014	0.953202	-0.501157	-2.28416	-1.0492	-0.0923486	0.0171332	0.673569	-1.41013	-0.671487	80.3003	5.8132	6.57299	63.3454	82.9756	30.813	1.1181	14.7043	46.3211	50.6835	74.9707	7.92511	25.0955	10866	-0.530614	29.7843
86	30108819C	1	1	18	1145.7	293.2	216.6	816.6	1002.8	149.7	0.238	1.365	0.458	1.962	3.6	31.3	0.17	2.33488	-1.39436	-0.290728	-2.48189	2.14425	0.0829771	-2.77336	-0.908848	-2.5556	2.59445	1.97174	-0.354879	-3.10803	99.0225	8.1605	38.563	0.653437	98.3994	53.3065	0.277406	18.1715	0.530031	99.5263	97.568	36.134	0.0941705	11695	-0.101545	45.9559
131	30108527K	1	1	23.3	1008.8	305.4	215.6	819.1	862.1	153.2	0.28	1.459	0.519	1.837	3.3	32.8	0.215	1.38524	-1.0726	-0.150847	-2.5726	1.36246	0.106983	-0.210593	-0.568396	-1.66552	2.02538	1.77183	0.174189	-1.43919	91.701	14.1724	44.0048	0.50469	91.3474	54.2599	41.6602	28.4883	4.79045	97.8586	96.1789	56.9142	7.50482	11547	-0.11289	45.5059
47	30108413L	1	1	22.5	762.6	311.8	173.2	944.3	628.1	140.1	0.25	1.473	0.653	1.463	1.6	25.9	0.279	-0.294236	-0.949614	-1.46881	0.889749	-0.167328	-0.518423	-1.64658	-0.491938	-0.0479558	0.157789	0.475151	-1.38475	0.0790314	38.4289	17.1154	7.09418	81.32	43.3556	30.2082	4.98221	31.1382	48.0876	56.2688	68.266	8.30648	53.1496	9453.2	-1.33464	9.09965
174	30109001A	1	1	21.1	853.9	313.6	197.9	931.5	723.3	136.5	0.254	1.358	0.614	1.452	1.1	29	0.234	0.339512	-0.927785	-0.756234	0.552172	0.491649	-0.678692	-1.46982	-0.976942	-0.421257	0.0883464	-0.24301	-0.743941	-0.903085	63.2888	17.676	22.4755	70.9585	68.8516	24.8666	7.08047	16.4299	33.6784	53.5199	40.3999	22.8456	18.324	10946	-0.467505	32.0069
89	30108525H	1	1	25	696.4	318.1	186.8	926	575.2	126.5	0.238	1.408	0.638	1.411	1.9	27.7	0.24	-0.775896	-0.752831	-0.950004	0.211374	-0.571753	-1.31083	-2.19176	-0.821612	-0.252218	-0.0494527	0.717917	-0.860712	-0.769161	21.8905	22.5776	17.1055	58.3702	28.3745	9.49578	1.41982	20.5649	40.0436	48.0279	76.3596	19.4698	22.0899	9179.7	-1.44971	7.35695
72	30108783N	1	1	20	661.9	324.5	175.7	916.1	531.4	135.6	0.278	1.57	0.786	1.175	1.3	26.2	0.302	-0.982098	-0.710039	-1.45897	0.143014	-0.88765	-0.699395	-0.361456	-0.0151473	1.04402	-1.22083	0.129616	-1.39794	0.485946	16.3026	23.884	7.22871	55.686	18.7364	24.2153	35.8879	49.3957	85.1761	11.1075	55.1565	8.10654	68.6497	9228.7	-1.49262	6.77686
5	30108710J	1	1	19.7	846.4	330.5	190.7	943.5	692	160.2	0.273	1.694	0.703	1.296	1.3	27.8	0.269	0.293325	-0.584855	-1.01629	0.999926	0.286131	0.542338	-0.579115	0.547997	0.439378	-0.669409	0.139144	-1.05828	-0.104551	61.5363	27.9322	15.4745	84.1327	61.2611	70.6207	28.1256	70.8153	66.9806	25.1617	55.5332	14.4964	45.8366	11898	0.0205571	50.8201
171	30108519B	1	1	22.4	962.6	330.5	230.2	903.9	822.2	146.6	0.31	1.474	0.753	1.267	2.4	33.1	0.341	1.07698	-0.53748	0.254607	-0.312432	1.11971	-0.188996	0.734478	-0.487363	0.785174	-0.776266	1.23158	0.197782	1.04241	85.9256	29.5468	60.0487	37.7356	86.858	42.5048	76.8671	31.3001	78.3824	21.8796	89.0947	57.8392	85.1389	13813	0.991552	83.9292
3	30108716Q	1	1	19.5	823	335	176.5	971.5	663	165.8	0.26	1.689	0.682	1.394	2	26.7	0.275	0.133688	-0.489714	-1.45068	1.91775	0.08836	0.812151	-1.21192	0.528727	0.266482	-0.213383	0.961594	-1.30729	0.0134975	55.3175	31.2168	7.34342	97.2428	53.5205	79.1647	11.2771	70.1502	60.5066	41.5514	83.1873	9.55566	50.5385	11922	0.0301292	51.2018
26	30108096Q	1	1	24.7	726.9	333.4	192.3	938.7	592.2	140.1	0.263	1.564	0.677	1.317	1.8	28.4	0.251	-0.554444	-0.428434	-0.820164	0.622412	-0.439053	-0.571337	-0.901842	-0.0933103	0.137285	-0.515416	0.643054	-0.750656	-0.505389	28.9637	33.4167	20.6061	73.3164	33.0312	28.3886	18.357	46.2829	55.4597	30.3131	73.9905	22.643	30.6643	10315	-0.773511	21.961
46	30108751D	1	1	19.5	543.1	340	190.9	910.7	432.9	115.1	0.297	1.481	0.765	1.251	1	28.7	0.34	-1.80881	-0.378287	-1.01668	0.00968737	-1.71544	-1.83143	0.299804	-0.42467	0.909748	-0.879477	-0.390563	-0.868427	1.03672	3.52399	35.2609	15.4653	50.3865	4.31321	3.35182	61.7837	33.5538	81.8522	18.9571	34.806	19.258	85.0068	7781.6	-2.4638	0.687368
85	30108747Z	1	1	20.1	747.7	341.4	195.2	943.5	604.2	149	0.244	1.551	0.588	1.521	2.3	28.6	0.22	-0.386985	-0.335981	-0.870888	0.981355	-0.332702	-0.0117068	-2.14309	-0.104308	-0.687786	0.404156	1.19962	-0.871132	-1.28096	34.9384	36.8443	19.1908	83.6791	36.968	49.533	1.60531	45.8462	24.5794	65.6951	88.4857	19.1841	10.0105	10648	-0.649417	25.8034
197	30108692P	1	1	21.8	822.3	345.1	229	927	688.5	139.5	0.264	1.492	0.624	1.432	2.4	33.8	0.267	0.122572	-0.229938	0.182868	0.415805	0.258533	-0.522305	-0.950479	-0.39212	-0.315842	-0.00771681	1.25338	0.31037	-0.150013	54.8777	40.907	57.2549	66.1224	60.2002	30.0729	17.0935	34.7485	37.6061	49.6921	89.4966	62.186	44.0377	12488	0.340389	63.3218
183	30108615F	1	1	22.6	693.2	344.3	186.4	950.3	552.8	145.9	0.253	1.676	0.613	1.49	1.6	26.9	0.235	-0.777497	-0.225674	-1.06971	1.07603	-0.729101	-0.224017	-1.47816	0.445357	-0.453784	0.288565	0.475151	-1.16495	-0.881506	21.8433	41.0727	14.2376	85.9043	23.297	41.1372	6.96821	67.1969	32.4992	61.3543	68.266	12.2019	18.9022	9198.7	-1.47417	7.02184
17	30108741S	1	1	19.7	701.8	348.4	175.3	930.9	543.4	163.7	0.276	1.825	0.791	1.191	1.6	26.2	0.301	-0.702933	-0.183596	-1.48055	0.608098	-0.791813	0.707616	-0.451467	1.05193	1.08116	-1.1509	0.542736	-1.40942	0.470863	24.1049	42.7165	6.93633	72.8439	21.4235	76.0408	32.5827	85.3585	86.0188	12.4887	70.6344	7.93561	68.1131	10613	-0.673545	25.03
87	30108820D	1	1	18.3	862.5	349.9	221.2	916.1	705.5	162.7	0.249	1.594	0.509	1.75	1.6	32.1	0.197	0.408908	-0.180442	-0.14262	0.239308	0.380432	0.705559	-1.93346	0.116553	-1.69583	1.50501	0.582131	-0.168125	-2.01121	65.8696	42.8403	44.3295	59.4567	64.8188	75.9769	2.659	54.6393	4.49592	93.3839	71.9761	43.3242	2.21516	12218	0.164533	56.5344
186	30108840A	1	1	19.7	682.8	351.9	215.2	900.8	549	138.9	0.289	1.571	0.736	1.225	2.7	31.1	0.305	-0.834725	-0.103256	-0.277702	-0.291327	-0.748145	-0.517815	0.0422846	-0.00690094	0.697579	-0.99623	1.48295	-0.334056	0.534949	20.1936	45.888	39.062	38.5401	22.7186	30.2294	51.6864	49.7247	75.728	15.9569	93.0956	36.9168	70.3657	10507	-0.733649	23.1581
117	30108910B	1	1	18.5	904.5	356.4	209.8	893.6	713.5	197.1	0.283	1.946	0.598	1.589	2.6	30.7	0.235	0.695051	-0.0262065	-0.479299	-0.437258	0.432968	2.22414	-0.204589	1.41987	-0.5366	0.706728	1.44015	-0.467551	-0.867621	75.6488	48.9546	31.5863	33.0962	66.7481	98.693	41.8947	92.2178	29.5772	76.0132	92.5087	32.0053	19.2801	13114	0.61144	72.9546
121	30108127A	1	1	23.8	744	367.2	222.8	936.5	596.2	153.5	0.269	1.718	0.657	1.38	2	32.7	0.267	-0.42897	0.316535	0.0671373	0.600767	-0.404695	0.121492	-0.660148	0.614848	-0.0292178	-0.226766	0.872063	0.152194	-0.158487	33.3973	62.4202	52.6764	72.6002	34.2851	54.8349	25.458	73.0672	48.8345	41.0303	80.8413	56.0483	43.7037	11710	-0.0273337	48.9097
43	30108348Q	1	1	22.3	865.1	371.5	215.6	933.8	680.4	190.7	0.299	1.916	0.683	1.389	1.9	31.5	0.27	0.412196	0.388072	-0.18683	0.568611	0.200013	1.83093	0.418913	1.33831	0.226488	-0.198082	0.802859	-0.153891	-0.0941205	65.9902	65.1019	42.5897	71.519	57.9265	96.6445	66.236	90.9603	58.9589	42.149	78.8972	43.8848	46.2507	13495	0.843011	80.0389
179	30108811T	1	1	21.3	699.7	386.9	223.2	927.2	541	164.1	0.259	1.895	0.539	1.659	1.6	32.4	0.202	-0.725595	0.68778	0.00772996	0.421841	-0.816469	0.685066	-1.20081	1.27554	-1.33172	1.10035	0.504995	0.00286279	-1.84593	23.4043	75.4204	50.3084	66.343	20.7116	75.3349	11.4912	89.8941	9.14766	86.441	69.3219	50.1142	3.2451	11359	-0.243237	40.3911
217	30108304S	1	1	25	841.7	384.6	238.1	900	660.1	187.6	0.267	1.909	0.538	1.695	2.6	35.1	0.211	0.23841	0.731692	0.607369	-0.525173	0.0481002	1.59907	-0.695467	1.30942	-1.43735	1.34522	1.30946	0.769194	-1.56854	59.4218	76.7822	72.8197	29.9731	51.9182	94.5098	24.3381	90.4804	7.53089	91.0723	90.4811	77.9111	5.83779	13950	1.08312	86.0622
37	30108709H	1	1	22.4	741.4	392.9	230.6	939.4	574.3	172.5	0.276	1.918	0.603	1.529	2.1	34	0.241	-0.44141	0.829668	0.266701	0.739118	-0.564366	1.03794	-0.391257	1.34435	-0.563284	0.478322	0.988853	0.395599	-0.731736	32.9458	79.6637	60.515	77.0082	28.6253	85.0351	34.7804	91.0582	28.6621	68.3789	83.8632	65.3799	23.2165	12664	0.442306	67.0866
212	30108887B	1	1	19.7	788	396.4	221.6	981.1	609.5	184.2	0.277	1.914	0.636	1.438	1.1	32	0.249	-0.10767	0.847086	-0.0847642	2.22409	-0.292704	1.63234	-0.410143	1.33309	-0.165046	-0.000885874	-0.198972	-0.136541	-0.532791	45.7129	80.1526	46.6224	98.6929	38.4874	94.8696	34.0851	90.8749	43.4454	49.9647	42.1142	44.5697	29.7089	12780	0.461803	67.7889
98	30108764S	1	1	19.1	663.6	398	216	930.3	498.3	170.5	0.254	1.935	0.588	1.576	0.9	31.8	0.257	-0.963938	0.864825	-0.273278	0.625508	-1.15129	1.04214	-1.56879	1.39166	-0.665486	0.65503	-0.600689	-0.203554	-0.35173	16.7538	80.6433	39.232	73.4181	12.4807	85.1326	5.83481	91.7988	25.287	74.3776	27.4023	41.9351	36.252	11595	-0.147095	44.1528
189	30108343K	1	1	23	751.1	393.9	235.6	959.3	589.9	166.7	0.298	1.806	0.667	1.327	1.4	33.1	0.255	-0.379516	0.87255	0.454664	1.30284	-0.451599	0.742818	0.410534	0.963905	0.0642248	-0.480203	0.180599	0.240173	-0.411706	35.2153	80.8546	67.5325	90.3685	32.5779	77.1204	65.9293	83.2453	52.5604	31.5542	57.1659	59.4902	34.0278	11984	0.0997683	53.9736
136	30108551L	1	1	21.3	642.4	403.2	223.4	977.4	492.2	155.7	0.292	1.854	0.704	1.27	1.3	32	0.281	-1.12593	1.00598	0.0137692	2.00892	-1.21009	0.286787	0.173669	1.14434	0.423186	-0.773906	0.0974553	-0.0849964	0.120205	13.0098	84.2787	50.5493	97.7727	11.3122	61.2862	56.8937	87.3759	66.392	21.9493	53.8818	46.6132	54.784	10927	-0.477972	31.6335
185	30108434J	1	1	24	681.1	405.9	237.2	969.2	526.9	159.4	0.291	1.863	0.578	1.528	2	33.2	0.218	-0.876721	1.13128	0.541048	1.5626	-0.942236	0.373638	0.205082	1.16083	-0.896372	0.505806	0.844725	0.305828	-1.35413	19.0319	87.1031	70.5763	94.0927	17.3036	64.5663	58.1246	87.7144	18.5027	69.3504	80.0868	62.0132	8.78474	10946	-0.436156	33.1362
200	30108622N	1	1	20.5	664.9	419.5	211.3	968.8	484.7	185.3	0.304	2.22	0.732	1.36	1.9	30.9	0.357	-0.961208	1.28006	-0.385346	1.7938	-1.26824	1.66958	0.519018	2.01515	0.662192	-0.365888	0.855676	-0.366274	1.24607	16.8224	89.9738	34.999	96.3577	10.2356	95.2499	69.8126	97.8056	74.6076	35.7224	80.3911	35.708	89.363	12377	0.270082	60.6452
79	30108778H	1	1	22.7	604.1	417.4	215.4	977	446.2	162.7	0.271	2.017	0.691	1.313	1.6	31.1	0.297	-1.40462	1.29381	-0.192878	1.9297	-1.60703	0.588557	-0.600321	1.61717	0.295817	-0.559545	0.475151	-0.241809	0.396467	8.00671	90.2135	42.3527	97.3178	5.40243	72.1921	27.4146	94.7079	61.6315	28.7895	68.266	40.4464	65.412	10897	-0.478754	31.6057
49	30108664J	1	1	20.8	745	432.6	251	930.3	548.9	201.7	0.293	2.21	0.536	1.687	1.4	36.1	0.209	-0.405641	1.50677	0.811921	0.572144	-0.750252	2.35919	0.18388	1.99811	-1.34797	1.22134	0.276046	0.775146	-1.61382	34.2503	93.4066	79.1582	71.6388	22.6551	99.0843	57.2946	97.7148	8.88336	88.9021	60.8744	78.0873	5.32832	14198	1.13963	87.2781
147	30108535T	1	1	22.5	785.8	441.5	266.5	956.9	589.8	201.6	0.307	2.185	0.567	1.641	2.6	38.6	0.245	-0.13361	1.71677	1.35215	1.28328	-0.447827	2.28284	0.652339	1.98407	-0.988037	1.02873	1.37416	1.40666	-0.635616	44.6856	95.6989	91.1837	90.0303	32.7139	98.878	74.2909	97.6376	16.1567	84.8196	91.5304	92.0236	26.2513	14972	1.51253	93.48
104	30108590D	1	1	21.1	510.5	448.3	234.3	931.1	355.9	159	0.286	2.202	0.554	1.678	2	34.1	0.224	-2.0587	1.79818	0.342908	0.540005	-2.45097	0.444867	-0.0333127	2.00021	-1.13062	1.1948	0.9244	0.376265	-1.17117	1.97614	96.3926	63.4166	70.5403	0.712356	67.1792	48.6713	97.7261	12.9107	88.3916	82.2361	64.664	12.0765	9554.5	-1.2727	10.1562
4	30108810S	1	2	18.2	929.1	213.1	154	843.4	851.9	83.3	0.216	0.84	0.602	1.556	1.1	22.8	0.216	3.56569	-2.43947	-1.22465	-3.72835	3.31384	-2.21379	-3.05165	-2.96264	-1.03632	1.00461	0.870351	-1.18077	-1.38262	99.9819	0.735436	11.0353	0.00963695	99.954	1.34215	0.113795	0.152508	15.0025	84.2458	80.7946	11.8847	8.33904	6145.2	-1.82789	3.37833
19	30108929X	1	2	17.9	745.2	227.8	147.7	909.1	668.9	81.6	0.21	0.884	0.58	1.602	0.6	21.2	0.202	1.05825	-2.16007	-1.43342	-1.26659	1.50068	-2.30794	-3.69095	-2.74688	-1.29231	1.22877	-0.646042	-1.55265	-1.72573	85.5029	1.53837	7.58686	10.2651	93.3281	1.05012	0.011171	0.300823	9.81256	89.0421	25.9126	6.02538	4.21981	5652.9	-2.14609	1.5933
53	30108812V	1	2	17.8	726.9	251.2	182	837.8	653.7	78.9	0.215	0.913	0.553	1.658	0.8	26.5	0.211	0.857357	-1.70866	-0.3911	-3.94264	1.3503	-2.46243	-3.2013	-2.60447	-1.62219	1.4966	0.0793696	-0.394664	-1.50298	80.4376	4.37573	34.7862	0.00402948	91.1541	0.69	0.0684055	0.460082	5.23815	93.2751	53.1631	34.6545	6.64221	6112.1	-1.85364	3.18957
25	30108562Y	1	2	21.7	602	260.3	103.8	979.5	496.6	110.3	0.232	1.333	0.907	1.082	0.9	16.7	0.427	-0.346727	-1.47521	-2.59715	1.16437	-0.217718	-0.70584	-1.5466	-0.560814	1.78609	-1.77084	0.209739	-2.32723	2.08145	36.4398	7.00779	0.470005	87.7863	41.3824	24.0144	6.09798	28.7462	96.2958	3.82939	58.3064	0.997657	98.1304	6562.8	-1.50825	6.57454
57	30108623P	1	2	20.9	653.3	266.3	132	959.1	550.5	108.1	0.248	1.225	0.909	1.033	0.4	20.9	0.386	0.125048	-1.37745	-1.79593	0.491501	0.315553	-0.817295	-0.698576	-1.07953	1.85127	-2.20347	-1.68586	-1.47577	1.68172	54.9757	8.41861	3.6253	68.8464	62.3829	20.688	24.2408	14.0175	96.7935	1.37808	4.59118	7.00035	95.3688	7485.1	-0.846534	19.8627
202	30108577P	1	2	21	636.4	265.4	120.5	989.6	532.5	108.8	0.237	1.253	0.834	1.138	0.8	18.6	0.317	-0.0310354	-1.37654	-2.08943	1.52524	0.135452	-0.793018	-1.24072	-0.946408	1.19461	-1.37689	-0.0759495	-1.91142	0.738981	48.7621	8.43279	1.83346	93.64	55.3873	21.3884	10.7354	17.197	88.388	8.42728	46.973	2.79755	77.0041	6946.2	-1.25365	10.4985
102	30108161M	1	2	23.4	633.9	275.9	133	975.6	528.6	110.2	0.226	1.286	0.758	1.255	0.7	20.2	0.272	-0.0570991	-1.13555	-1.59695	0.893977	0.092263	-0.744386	-1.80817	-0.793653	0.471893	-0.549859	-0.481106	-1.42676	-0.130999	47.7233	12.8072	5.5138	81.4333	53.6755	22.8321	3.52901	21.3699	68.1498	29.1208	31.522	7.68239	44.7888	7172.2	-1.03802	14.9631
14	30108655Z	1	2	21.3	593.9	281.3	116.8	984	483.4	115.3	0.236	1.391	0.862	1.144	1.1	18.5	0.354	-0.42239	-1.0689	-2.20192	1.32515	-0.347793	-0.41275	-1.29985	-0.281835	1.42703	-1.33587	0.70226	-1.9333	1.27582	33.637	14.2558	1.38356	90.744	36.3998	33.9895	9.68257	38.9035	92.3215	9.07953	75.8741	2.65995	89.8991	6732.1	-1.38946	8.23461
154	30108034Y	1	2	23.6	701.7	289.5	166.8	937.3	592.4	114.6	0.26	1.257	0.749	1.237	1	25	0.279	0.578587	-0.872575	-0.572475	-0.429269	0.711765	-0.487585	-0.0525527	-0.932369	0.390423	-0.65869	0.356269	-0.379058	0.0160333	71.8566	19.1447	28.35	33.3864	76.1695	31.2922	47.9044	17.5573	65.1888	25.5047	63.918	35.2322	50.6396	8454.8	-0.087133	46.5283
118	30108943M	1	2	19.5	689	293	194.4	937.1	599.9	94.2	0.241	1.05	0.638	1.401	0.9	28.9	0.236	0.463508	-0.869632	0.0774924	-0.285686	0.805042	-1.60788	-1.10103	-1.93055	-0.650035	0.203937	0.288638	0.244555	-0.913981	67.85	19.2251	53.0884	38.7559	78.9602	5.39311	13.5441	2.67691	25.7835	58.0799	61.3571	59.66	18.0363	8719.2	0.0200407	50.7995
115	30108618J	1	2	20.4	636.1	294.5	154.5	934.8	525.4	115.8	0.248	1.349	0.78	1.195	1.9	23.7	0.3	-0.0321956	-0.831674	-1.11084	-0.390864	0.0679112	-0.366162	-0.698576	-0.479289	0.756013	-1.03926	2.16077	-0.862183	0.460113	48.7158	20.2796	13.3319	34.7949	52.7072	35.7122	24.2408	31.5866	77.5179	14.9343	98.4643	19.4293	67.7282	7930.8	-0.539963	29.4611
135	30108801H	1	2	21.6	768.7	294.9	168.3	968	650.9	123.3	0.235	1.276	0.68	1.33	0.3	25.7	0.266	1.2951	-0.805764	-0.63619	0.753486	1.29467	0.0635175	-1.35998	-0.835453	-0.232249	-0.163514	-2.36053	-0.357597	-0.245936	90.2357	21.019	26.2326	77.4421	90.2284	52.5323	8.69173	20.1731	40.8172	43.5057	0.912437	36.0322	40.2866	9392.1	0.528243	70.1335
20	30108052S	1	2	23.3	700.8	305.2	181.4	935.6	588.1	118	0.234	1.362	0.664	1.386	2.3	27.1	0.259	0.569766	-0.568992	-0.129949	-0.488003	0.670135	-0.286789	-1.30486	-0.430886	-0.431649	0.200767	2.4057	0.0793131	-0.410577	71.5582	28.4681	44.8303	31.2774	74.8614	38.7137	9.59698	33.3275	33.2998	57.956	99.1929	53.1608	34.0691	8947.8	0.269962	60.6405
90	30108523F	1	2	21.7	726.8	307.9	159.4	952.3	593.2	138.9	0.241	1.561	0.752	1.27	2	24.5	0.293	0.840096	-0.554237	-0.906772	0.192536	0.730752	0.943669	-1.0138	0.533276	0.469063	-0.522188	2.21378	-0.620215	0.316829	79.9573	28.9708	18.2264	57.6339	76.7535	82.733	15.5338	70.3079	68.0488	30.077	98.6578	26.7558	62.4313	9454.8	0.570801	71.5933
214	30108865C	1	2	20.4	441.3	310.3	152.8	959.5	357	88.5	0.257	1.239	0.87	1.097	1.4	23.7	0.365	-2.00264	-0.525884	-1.1626	0.506026	-1.60173	-1.93939	-0.278348	-1.01166	1.53585	-1.72144	1.3725	-0.862183	1.43397	2.26082	29.9485	12.2495	69.3581	5.46082	2.62272	39.0373	15.5849	93.7712	4.25856	91.5046	19.4293	92.4209	6050.5	-1.86949	3.07773
7	30108647Q	1	2	19.6	612.2	310.7	126.9	981.1	483.9	133.2	0.25	1.58	0.802	1.215	0.7	19.5	0.309	-0.250025	-0.525253	-1.9737	1.31785	-0.34189	0.655698	-0.619295	0.638035	0.968036	-0.924733	-0.336295	-1.80985	0.625254	40.1284	29.9704	2.42081	90.6223	36.6217	74.3991	26.7861	73.8275	83.3487	17.7552	36.8324	3.51592	73.4098	7460.9	-0.891214	18.6407
29	30108530N	1	2	23.3	730	310.7	170.7	969.6	606	129.5	0.238	1.388	0.658	1.405	2.8	25.4	0.24	0.862537	-0.462641	-0.454266	0.68668	0.84332	0.392709	-1.0771	-0.307028	-0.493632	0.304066	2.90965	-0.29175	-0.832397	80.5804	32.1811	32.4819	75.3858	80.0475	65.2733	14.0718	37.9411	31.0783	61.9461	99.8191	38.5239	20.2592	8965.9	0.282849	61.1354
69	30108604T	1	2	23	834.5	313.6	169.1	985.9	689.7	150.5	0.249	1.535	0.722	1.286	0.9	25	0.273	2.0245	-0.406565	-0.502762	1.24984	1.64943	1.51248	-0.521172	0.391033	0.139954	-0.365813	0.106461	-0.379058	-0.109809	97.854	34.2164	30.7566	89.432	95.0471	93.4794	30.1123	65.2114	55.5652	35.7252	54.2392	35.2322	45.628	10725	1.42102	92.2344
22	30108223E	1	2	22.6	585.1	314.8	131.4	985.3	461.6	128.4	0.216	1.582	0.681	1.426	1.5	18.7	0.228	-0.506954	-0.402254	-1.70173	1.30032	-0.562897	0.345655	-2.62816	0.623625	-0.240963	0.397557	1.40736	-1.8215	-1.10607	30.6094	34.3749	4.44032	90.3254	28.6753	63.5199	0.429246	73.3563	40.4792	65.4522	92.0339	3.42658	13.4348	7029.3	-1.16036	12.295
52	30108836W	1	2	20.6	816.2	317.7	178.7	976.2	676.6	145.3	0.251	1.526	0.651	1.436	1	26.2	0.262	1.87805	-0.382665	-0.37399	1.11243	1.55582	1.29424	-0.551726	0.374342	-0.517565	0.409801	0.523802	-0.314343	-0.327972	96.9813	35.0984	35.4206	86.7022	94.0124	90.2209	29.0568	64.5925	30.2381	65.9024	69.9792	37.663	37.1466	10305	1.09218	86.2623
140	30108982E	1	2	17.9	498	323.9	137.6	991.4	391.3	111	0.23	1.484	0.717	1.322	1	20.6	0.255	-1.38765	-0.299068	-1.74191	1.82081	-1.26308	-0.6134	-1.93359	0.187683	0.213732	-0.310492	0.642985	-1.68449	-0.474529	8.26211	38.2444	4.07618	96.5682	10.3281	26.9806	2.65815	57.4438	58.4622	37.8093	73.9883	4.60433	31.7562	6489.2	-1.60201	5.45771
70	30108439P	1	2	23	855.7	320.4	177.1	982	706.3	155.2	0.255	1.564	0.722	1.293	0.7	26.1	0.28	2.28099	-0.275077	-0.260282	1.11509	1.80863	1.74452	-0.255884	0.528323	0.139954	-0.32483	-0.481106	-0.138959	0.0367007	98.8725	39.1629	39.7323	86.7595	96.4746	95.9466	39.902	70.1362	55.5652	37.2655	31.522	44.4741	51.4638	11447	1.81188	96.4997
40	30108926T	1	2	17.7	698.3	327.8	191.3	960.4	578.2	125.4	0.223	1.362	0.496	1.831	2.4	27.5	0.165	0.560157	-0.226931	-0.112286	0.66932	0.598979	0.24328	-2.49811	-0.405611	-2.36666	2.26359	2.97581	-0.181523	-2.71705	71.2314	41.0239	45.5298	74.8354	72.5407	59.6106	0.624283	34.2514	0.89748	98.82	99.8539	42.7979	0.32933	8643.5	-0.079361	46.8373
82	30108989M	1	2	17.7	701.9	329.3	210.5	921.8	587.2	120	0.279	1.389	0.727	1.23	1.5	31	0.297	0.596502	-0.197882	0.474326	-0.783143	0.688647	-0.07664	0.473738	-0.273894	0.319678	-0.912923	1.71264	0.587782	0.432452	72.458	42.1569	68.2366	21.6772	75.4477	46.9455	68.2157	39.2083	62.5394	18.0641	95.6611	72.1661	66.7294	10678	1.25422	89.512
216	30108384E	1	2	22.3	768.5	326.2	187.6	924.3	626.6	147.5	0.253	1.608	0.654	1.423	2.8	27.5	0.271	1.28145	-0.18175	0.00429902	-0.843334	1.0499	1.37613	-0.376829	0.747219	-0.519383	0.381405	3.00189	0.101831	-0.144583	89.9982	42.7889	50.1715	19.9521	85.3118	91.5609	35.315	77.2534	30.1747	64.8549	99.8658	54.0555	44.252	9898.7	0.890396	81.3373
62	30108067J	1	2	22.8	656	329.5	153.2	949.4	514.2	147	0.244	1.704	0.802	1.183	1.3	23.1	0.304	0.146718	-0.11792	-1.03996	0.0387263	-0.0462866	1.35071	-0.805327	1.20278	0.887447	-1.03295	1.05237	-0.859832	0.505761	55.8323	45.3065	14.9179	51.5446	48.1541	91.1605	21.0315	88.547	81.2581	15.0813	85.3684	19.4941	69.3488	9223.1	0.437781	66.9228
110	30108773C	1	2	18.9	791.9	334.6	194.6	904.4	640.8	156.8	0.298	1.614	0.83	1.162	1.8	28.9	0.355	1.59751	-0.0748248	0.0518082	-1.46775	1.21318	1.88442	1.0355	0.809231	1.24291	-1.31941	2.1051	0.205168	1.32602	94.4924	47.0177	52.0659	7.10866	88.747	97.0246	84.9783	79.0809	89.305	9.35155	98.2358	58.1279	90.7584	11308	1.63067	94.852
54	30108756J	1	2	21.2	636.2	339.1	176.9	979.9	510.1	131.1	0.247	1.529	0.651	1.399	0.9	26	0.242	-0.0328573	0.049427	-0.374728	1.17866	-0.08481	0.515793	-0.700184	0.380125	-0.534661	0.228907	0.209739	-0.291943	-0.780781	48.6894	51.971	35.3931	88.0734	46.6206	69.7	24.1906	64.8074	29.6442	59.0529	58.3064	38.5165	21.7466	8980.1	0.242347	59.5744
101	30108204J	1	2	23.4	561.5	340.8	141.3	998.4	433.3	132.9	0.24	1.681	0.667	1.488	2	21.5	0.287	-0.734434	0.119388	-1.34538	1.6817	-0.841207	0.585007	-0.968648	1.08089	-0.400869	0.740487	2.05236	-1.14301	0.17766	23.1342	54.7516	8.92512	95.3687	20.0116	72.0729	16.636	86.0127	34.4258	77.0498	97.9933	12.6517	57.0505	7557.1	-0.753436	22.5594
175	30108563Z	1	2	21.2	549.3	343.9	183.3	1006.9	444.4	109.5	0.268	1.375	0.727	1.239	0.7	26.8	0.275	-0.852511	0.142298	-0.180152	2.14336	-0.732839	-0.752374	0.190499	-0.358747	0.233003	-0.714405	-0.396833	-0.116865	-0.0505201	19.6965	55.6578	42.8516	98.3958	23.1828	22.5913	57.5541	35.9892	59.212	23.7488	34.5745	45.3484	47.9854	8011.6	-0.459439	32.2959
33	30108130D	1	2	26.2	505.4	344.7	149.9	984.4	390.6	119.4	0.24	1.544	0.706	1.33	2.8	22.2	0.262	-1.2862	0.253302	-0.922106	0.992837	-1.25854	-0.25178	-0.851191	0.406365	-0.0689922	-0.0455987	2.63713	-0.800422	-0.363345	9.91871	59.9983	17.8237	83.9605	10.4098	40.0605	19.7332	65.7763	47.2498	48.1815	99.5819	21.1733	35.8173	6916.5	-1.1706	12.0881
73	30108846G	1	2	18.2	792.3	357.1	258.8	896.9	672.9	125	0.269	1.472	0.531	1.637	1.9	37.6	0.232	1.61413	0.348895	1.9749	-1.73047	1.53753	0.211495	0.139116	0.127164	-1.90676	1.40319	2.30327	2.07015	-1.00361	94.675	63.6416	97.586	4.17731	93.7918	58.3749	55.5321	55.0595	2.82759	91.9719	98.9368	98.0781	15.7783	11536	1.7321	95.8372
168	30108732H	1	2	22.5	561.8	357.9	189	990.4	445.7	120.9	0.251	1.508	0.62	1.468	0.8	27.2	0.217	-0.730511	0.431404	0.0467979	1.47954	-0.719572	-0.0970002	-0.466884	0.271341	-0.886384	0.62024	-0.12352	0.0362631	-1.36763	23.2539	66.6913	51.8663	93.0502	23.5894	46.1363	32.0291	60.6936	18.7705	73.245	45.0848	51.4464	8.57143	8203.5	-0.295771	38.3702
143	30108777G	1	2	18.7	705.1	367.6	188.4	966.5	546.5	164	0.232	1.804	0.56	1.653	2.1	27.8	0.211	0.625898	0.560647	-0.147909	0.838562	0.280119	2.23104	-1.7209	1.72912	-1.54628	1.4868	2.53034	-0.0494391	-1.50521	73.4309	71.2481	44.1207	79.9143	61.0307	98.7161	4.26348	95.8106	6.10188	93.1466	99.4302	48.0285	6.61355	10658	1.26962	89.789
9	30108669P	1	2	21.2	779.4	365.7	213.1	918.3	613.7	171.3	0.252	1.866	0.491	1.95	1.8	32	0.19	1.41713	0.564089	0.725842	-1.02226	0.931314	2.53266	-0.46101	1.9871	-2.47318	2.79056	1.94251	1.02114	-2.04739	92.1778	71.3653	76.6032	15.3329	82.4154	99.434	32.2396	97.6544	0.66959	99.7369	97.3962	84.6407	2.03099	11259	1.66037	95.158
21	30108181J	1	2	22.7	494.2	365.9	165.4	971.7	374.6	124.2	0.263	1.666	0.735	1.237	1.5	24.3	0.251	-1.41402	0.586144	-0.669612	0.822389	-1.42343	0.0999802	0.0342418	1.0226	0.284967	-0.69159	1.40736	-0.59756	-0.581978	7.86786	72.1111	25.1553	79.4572	7.73053	53.982	51.3658	84.6752	61.2165	24.4598	92.0339	27.5067	28.0291	7404.6	-0.886245	18.7743
95	30108844E	1	2	21.6	689.8	369.8	231	969	562.7	132.3	0.245	1.474	0.517	1.669	1	33.9	0.194	0.467776	0.643417	1.27005	0.789215	0.431909	0.583149	-0.801347	0.116597	-2.12096	1.59338	0.467419	1.43696	-1.94193	68.0028	74.0023	89.7966	78.5007	66.7096	72.0103	21.1465	54.641	1.69624	94.4463	67.99	92.4635	2.60727	10729	1.36907	91.4511
116	30108465S	1	2	22	537.6	373.7	171.7	989.4	407	135.2	0.272	1.774	0.736	1.276	1.2	25	0.279	-0.969288	0.737015	-0.478367	1.4444	-1.102	0.727856	0.355182	1.53422	0.294347	-0.454039	0.85549	-0.444568	0.0254624	16.6201	76.9443	31.6194	92.5687	13.5232	76.6649	63.8774	93.7512	61.5754	32.49	80.386	32.8316	51.0157	8160.7	-0.327342	37.1705
114	30108357A	1	2	22.2	471.7	378.1	152.8	1012.4	350.1	126.1	0.22	1.761	0.627	1.485	0.8	21.9	0.213	-1.65225	0.822121	-1.0521	2.25266	-1.66733	0.212007	-2.31107	1.47271	-0.809247	0.708599	-0.12352	-1.1221	-1.46494	4.92413	79.4496	14.6376	98.786	4.77244	58.3949	1.04146	92.9586	20.9187	76.0713	45.0848	13.0909	7.14693	7268.3	-0.98628	16.1998
138	30108657B	1	2	23.6	562.6	378.7	190.9	970.7	429.4	138	0.276	1.744	0.696	1.312	1.9	27.6	0.27	-0.723777	0.852242	0.157996	0.724684	-0.87964	0.864699	0.50622	1.37758	-0.110331	-0.214631	1.92366	0.188449	-0.173528	23.4601	80.296	56.277	76.5677	18.9527	80.6398	69.3649	91.5834	45.6073	41.5028	97.2801	57.4738	43.1118	8738	0.0943938	53.7602
76	30108646P	1	2	20.4	563.3	381.6	144.2	1036.5	415.8	152.3	0.285	1.953	0.896	1.089	0.6	22.1	0.373	-0.713844	0.854046	-1.42446	3.302	-1.01696	1.64708	0.712533	2.42066	1.74751	-1.78001	-0.726017	-1.2128	1.53128	23.7662	80.346	7.7157	99.952	15.4587	95.023	76.1933	99.2254	95.9726	3.75373	23.3914	11.2603	93.715	8917.1	0.173431	56.8844
107	30108758L	1	2	21.5	349.2	382.2	185.5	1044.4	396.6	119.3	0.251	1.622	0.767	1.206	0.3	27.2	0.331	-3.04455	0.883335	-0.113267	3.4832	-1.20638	-0.175371	-0.507337	0.824878	0.607179	-0.924544	-2.36053	-0.0293255	0.955947	0.116516	81.1472	45.4909	99.9752	11.3836	43.0394	30.5959	79.528	72.8134	17.7602	0.912437	48.8303	83.045	8879.5	0.171069	56.7915
67	30108105B	1	2	24.6	439.8	388.1	142.1	1052	322.9	121	0.243	1.722	0.778	1.207	0.6	21	0.284	-1.9758	1.05286	-1.26572	3.423	-1.93597	-0.124645	-0.772034	1.25994	0.622811	-0.809888	-0.870703	-1.1867	0.107661	2.40885	85.3797	10.2806	99.969	2.64359	45.0402	22.0047	89.6155	73.3296	20.9002	19.1958	11.7673	54.2868	7126.7	-1.05269	14.6242
209	30108572J	1	2	23	498.5	398.4	173	1013.5	366.9	135.9	0.255	1.845	0.704	1.319	1.4	25.3	0.27	-1.36569	1.23317	-0.384553	2.2034	-1.49838	0.750748	-0.255884	1.85208	-0.0323296	-0.174408	1.16805	-0.313577	-0.173528	8.60186	89.1244	35.0284	98.6217	6.70171	77.3598	39.902	96.7993	48.7105	43.0772	87.8606	37.6921	43.1118	8234.3	-0.24977	40.1382
75	30108358B	1	2	22.4	609.7	400.5	216.2	992.1	467.5	147.1	0.283	1.807	0.758	1.196	1	31.4	0.33	-0.277097	1.25539	0.872491	1.53928	-0.504822	1.3558	0.694946	1.69026	0.497617	-0.949393	0.411514	0.954214	0.924959	39.0853	89.5332	80.853	93.8132	30.6842	91.2418	75.6455	95.4511	69.0623	17.121	65.9652	83.0012	82.2506	11035	1.56708	94.1453
32	30108134H	1	2	26.6	486.8	424.6	223.4	993.7	361.9	129.4	0.267	1.785	0.601	1.473	1.5	32	0.23	-1.47289	1.79681	1.29541	1.29738	-1.54294	0.341558	0.27405	1.52254	-1.14765	0.708689	1.13154	1.33021	-1.07024	7.03906	96.3817	90.241	90.2749	6.14222	63.3658	60.7977	93.6063	12.5556	76.0741	87.1086	90.8276	14.2255	8609.6	0.102992	54.1015
129	30108226H	1	2	23.6	452.9	448.7	214.8	956.8	312.1	145	0.267	2.132	0.556	1.614	2.5	30	0.184	-1.84587	2.2058	0.882406	0.244446	-2.0458	1.23341	0.207895	3.19322	-1.64465	1.36122	2.61836	0.712302	-2.22189	3.24554	98.6301	81.1221	59.6557	2.03878	89.1288	58.2345	99.9297	5.00209	91.3278	99.5582	76.1861	1.31454	8034.1	-0.398362	34.5182
71	30108771A	1	2	21.3	310.9	553.7	237.6	1019	232.7	158.6	0.289	2.728	0.628	1.361	2.9	32.5	0.226	-3.49408	4.20155	1.4707	2.57568	-2.84708	1.93891	0.842097	6.04921	-0.783659	0.0153244	3.18754	1.13057	-1.1506	0.0237848	99.9987	92.9314	99.4998	0.220608	97.3744	80.0133	100	21.662	50.6113	99.9283	87.0882	12.4948	9294	0.461125	67.7646
131	30108527K	2	1	23.3	358.8	260.9	158.8	821.6	305.5	57.5	0.225	0.836	0.539	1.776	0.3	22.5	0.196	0.638197	-2.03784	-1.26797	-1.79387	0.995598	-1.65485	-1.22471	-1.91257	-0.650033	1.21728	-0.606245	-1.26787	-0.657144	73.8327	2.07832	10.2405	3.64172	84.0277	4.89774	11.0342	2.79014	25.7836	88.8252	27.2176	10.2423	25.5544	2732.3	-2.36326	0.905739
38	30108919L	2	1	17.4	189.8	310.3	178.5	761.9	147.9	44.9	0.231	1.032	0.581	1.542	0.9	25.8	0.206	-2.68126	-1.11173	-0.809705	-2.02269	-1.79265	-2.78311	-0.965249	-0.790243	-0.0924804	0.0117957	1.62738	-0.779428	-0.301607	0.366724	13.3127	20.9055	2.15526	3.65147	0.269205	16.721	21.4693	46.3158	50.4706	94.8171	21.7864	38.1476	2687.3	-2.48142	0.654306
83	30108999Y	2	1	17.1	208.7	320.2	149.3	791.7	154.1	57.5	0.209	1.218	0.613	1.554	1	20	0.239	-2.17806	-0.94461	-1.69037	-1.34365	-1.65769	-1.57571	-1.98654	0.0300308	0.263279	0.0689973	1.81688	-1.9544	0.513805	1.47009	17.2429	4.54791	8.95315	4.86899	5.75466	2.34865	51.1979	60.3832	52.7504	96.5382	2.53271	69.6306	2794.6	-2.3024	1.06563
166	30108743V	2	1	19.8	322.6	320.8	140.2	936.9	251.2	75.3	0.211	1.175	0.634	1.496	0.2	19.8	0.227	0.0999011	-0.928542	-1.93248	2.70526	0.142418	-0.127251	-1.89526	-0.141674	0.462198	-0.200663	-1.36522	-1.93228	0.220776	53.9789	17.6563	2.66504	99.6587	55.6625	44.9371	2.90293	44.3669	67.803	42.0481	8.60915	2.66627	58.7367	4025	-0.605791	27.2327
161	30108964K	2	1	17.5	206.3	334	145.2	812.1	149.1	60.4	0.26	1.343	0.813	1.178	1.8	21.8	0.354	-2.23856	-0.712246	-1.81448	-0.927923	-1.76751	-1.32562	0.517178	0.525639	2.07843	-1.78227	2.78813	-1.5661	2.35558	1.25923	23.8156	3.48016	17.6724	3.85718	9.24823	69.7484	70.043	98.1165	3.73525	99.7349	5.86631	99.0753	2937.9	-2.06911	1.92678
179	30108811T	2	1	21.3	285.4	333.2	205.9	854.7	232	57.3	0.22	0.907	0.489	1.764	0.5	29.9	0.16	-0.563266	-0.710183	0.00948131	-0.678015	-0.200579	-1.64534	-1.47168	-1.46856	-1.29143	1.13827	0.463252	0.082474	-1.93358	28.6627	23.8795	50.3782	24.8881	42.0514	4.99495	7.05537	7.09761	9.82778	87.2497	67.8408	53.2865	2.65824	3610.6	-1.0982	13.6058
5	30108710J	2	1	19.7	281.7	336.9	157.1	921	217	68.5	0.245	1.134	0.679	1.33	0.2	22.9	0.246	-0.616005	-0.653328	-1.39004	2.04506	-0.454799	-0.669275	-0.233889	-0.324609	0.909478	-1.02362	-1.3625	-1.27865	0.649318	26.8946	25.6773	8.22585	97.9576	32.4627	25.166	40.7536	37.2738	81.8451	15.3007	8.65208	10.051	74.1933	3660	-1.04419	14.8199
72	30108783N	2	1	20	267.5	338.7	143.7	894.3	199.5	71.6	0.223	1.182	0.66	1.446	0.2	20.5	0.245	-0.890614	-0.621209	-1.81189	0.851244	-0.77996	-0.421197	-1.33326	-0.11033	0.722897	-0.4473	-1.3707	-1.77423	0.626397	18.6568	26.7231	3.50017	80.2683	21.7707	33.6805	9.12232	45.6074	76.5128	32.7329	8.52348	3.80125	73.4473	3465.9	-1.29298	9.80088
86	30108819C	2	1	18	398.9	345.1	166.6	920.6	306.3	96.9	0.225	1.463	0.614	1.519	0.4	23.8	0.259	1.24696	-0.525029	-1.13946	3.10624	1.04884	1.43185	-1.24693	0.973177	0.2666	-0.0978923	0.107192	-1.14818	0.920969	89.3794	29.9782	12.7256	99.9053	85.2873	92.3906	10.6212	83.4767	60.5111	46.1009	54.2682	12.5447	82.1467	5089	0.463769	67.8593
194	30108244C	2	1	25.4	320.8	375.2	203.7	931.5	247.1	77.7	0.229	1.169	0.532	1.642	0.7	30	0.2	0.00411512	0.0414009	0.0480952	0.841838	0.0188958	0.0286716	-1.01693	-0.15423	-0.76293	0.565571	0.995434	0.215453	-0.560161	50.1642	51.6512	51.918	80.0061	50.7538	51.1437	15.4594	43.8714	22.2753	71.4157	84.0237	58.5293	28.7685	4640.4	0.0945348	53.7658
98	30108764S	2	1	19.1	324.7	379.3	205.9	861.7	241.5	87.3	0.232	1.303	0.489	1.824	0.4	29.6	0.185	0.142711	0.0452191	-0.0370368	0.0597051	-0.016626	0.771918	-0.906658	0.389137	-1.26706	1.41787	0.0789724	-0.029315	-0.958379	55.6741	51.8034	48.5228	52.3805	49.3368	77.9919	18.2294	65.1413	10.2566	92.1886	53.1473	48.8307	16.8936	4612.1	0.0155147	50.6189
171	30108519B	2	1	22.4	300.6	383.6	238	874.1	233.6	70.9	0.26	1.123	0.594	1.416	1.2	35	0.234	-0.302799	0.146443	0.816857	-0.364628	-0.182774	-0.495928	0.554987	-0.375464	0.0132107	-0.585219	2.03959	0.963951	0.369854	38.1022	55.8214	79.2995	35.7695	42.7488	30.9972	71.0548	35.3658	50.527	27.92	97.9304	83.2465	64.4254	5156.4	0.556985	71.1231
87	30108820D	2	1	18.3	341.8	388.6	182.3	923.3	248.5	97.4	0.235	1.486	0.6	1.502	0.3	26.2	0.237	0.424239	0.187048	-0.68313	3.03044	0.110741	1.46801	-0.764455	1.06063	0.112313	-0.180006	-0.475951	-0.675693	0.462278	66.4304	57.4189	24.7262	99.8779	54.4089	92.895	22.2298	85.5571	54.4712	42.8574	31.7055	24.9618	67.8059	5550.7	0.859307	80.4914
17	30108741S	2	1	19.7	237	392.7	176.9	884.8	166.1	74.3	0.246	1.385	0.695	1.287	0.5	26.4	0.292	-1.5176	0.268197	-0.802898	0.62667	-1.42924	-0.204743	-0.178873	0.717056	1.05997	-1.23664	0.496508	-0.594014	1.49465	6.45571	60.5726	21.1017	73.4562	7.64675	41.8886	42.9019	76.333	85.542	10.811	69.0232	27.6251	93.2497	4230.5	-0.377088	35.3054
117	30108910B	2	1	18.5	289.1	402.1	162.5	891	195.7	97.1	0.221	1.633	0.616	1.506	0.9	23.3	0.226	-0.464849	0.404753	-1.25098	1.39006	-0.837429	1.44968	-1.43214	1.56266	0.283869	-0.159044	1.6051	-1.23292	0.206065	32.102	65.717	10.5471	91.7744	20.1176	92.6426	7.60523	94.0934	61.1745	43.6817	94.5764	10.8803	58.163	4835.5	0.228379	59.0324
49	30108664J	2	1	20.8	323.6	402.6	210.5	903.7	236	91.7	0.238	1.397	0.492	1.84	0.4	30.8	0.184	0.113982	0.430455	0.101673	1.19996	-0.120644	1.08746	-0.600986	0.767782	-1.23657	1.50583	0.0555098	0.208751	-1.00461	54.5374	66.6568	54.0492	88.4923	45.1987	86.1583	27.3925	77.8692	10.8123	93.3945	52.2134	58.2679	15.7542	5064.3	0.454083	67.5115
26	30108096Q	2	1	24.7	233.2	399.7	195	962.6	172.7	64	0.243	1.167	0.589	1.41	0.3	28.4	0.201	-1.62237	0.434856	-0.205405	2.04461	-1.33555	-1.09634	-0.301204	-0.166401	-0.0623683	-0.60388	-0.635795	-0.095931	-0.517092	5.2362	66.8167	41.8628	97.9553	9.08489	13.6466	38.163	43.3921	47.5135	27.2962	26.2455	46.1788	30.2546	3714	-0.947681	17.1646
47	30108413L	2	1	22.5	252.1	405.4	146.6	963.9	173.9	81.8	0.224	1.418	0.759	1.234	0.6	21.4	0.352	-1.21733	0.5005	-1.67586	2.74987	-1.29289	0.362346	-1.27754	0.884115	1.60392	-1.49152	0.784328	-1.52781	2.30953	11.174	69.1639	4.68824	99.7019	9.80239	64.1453	10.0706	81.1683	94.5635	6.79125	78.3576	6.32795	98.9543	4141.4	-0.466115	32.0566
217	30108304S	2	1	25	313.8	404.8	230.4	938.5	238.4	79.3	0.255	1.283	0.54	1.565	0.4	33.6	0.194	-0.114179	0.531675	0.715612	1.06063	-0.131256	0.156009	0.355623	0.367713	-0.660615	0.179363	-0.0852044	0.817756	-0.74799	45.4548	70.2524	76.2885	85.5572	44.7786	56.1987	63.8939	64.3456	25.4429	57.1174	46.6049	79.3252	22.7233	5507.6	0.886901	81.2434
212	30108887B	2	1	19.7	322.2	413.1	203.5	968.4	235.8	90.3	0.237	1.434	0.536	1.666	0.3	29.6	0.202	0.094498	0.593627	-0.0837789	4.39504	-0.12119	0.987212	-0.654198	0.901539	-0.651956	0.640894	-0.513294	-0.0103963	-0.437985	53.7643	72.3619	46.6616	99.9994	45.177	83.8231	25.6492	81.6349	25.7215	73.9204	30.3873	49.5853	33.0699	5085.7	0.468058	68.0128
121	30108127A	2	1	23.8	286.6	412.9	239.1	934.8	216.9	73.4	0.252	1.229	0.48	1.807	0.4	35.1	0.181	-0.566226	0.634189	0.868932	1.3025	-0.490268	-0.302086	0.18568	0.111821	-1.44783	1.37202	-0.0268684	1.00593	-1.15561	28.562	73.7021	80.7558	90.3628	31.1972	38.1293	57.3652	54.4517	7.38326	91.4971	48.9282	84.2776	12.392	4715	0.150538	55.983
3	30108716Q	2	1	19.5	289	419	215.6	916.1	207.8	85	0.224	1.377	0.447	1.896	0.2	30.9	0.153	-0.478877	0.68413	0.216191	1.93873	-0.620785	0.605565	-1.28794	0.683314	-1.89002	1.77822	-1.35706	0.210579	-2.20546	31.6013	75.3054	58.558	97.3733	26.7371	72.7598	9.8883	75.2796	2.93778	96.2316	8.73812	58.3392	1.3711	5192.5	0.564403	71.376
85	30108747Z	2	1	20.1	281.1	425.8	188	945.9	194.6	90.1	0.228	1.507	0.551	1.631	1.7	26.8	0.199	-0.630803	0.797406	-0.487062	3.00895	-0.872391	0.973993	-1.0951	1.17386	-0.469513	0.46978	2.66233	-0.509671	-0.529358	26.4085	78.7392	31.3107	99.8689	19.1498	83.497	13.6736	87.9774	31.9351	68.0744	99.612	30.5141	29.8279	4984.2	0.380548	64.8231
183	30108615F	2	1	22.6	256.3	425.8	152.2	979.7	173.3	86.6	0.214	1.501	0.603	1.501	0.2	20.9	0.207	-1.13273	0.824827	-1.49553	3.43979	-1.30481	0.723196	-1.75336	1.19958	0.113023	-0.161946	-1.42673	-1.63567	-0.319331	12.8664	79.5265	6.73875	99.9709	9.59792	76.522	3.977	88.4848	54.4994	43.5674	7.6829	5.09548	37.4738	4375.4	-0.204635	41.8929
91	30108334A	2	1	22.3	210.2	432	107.3	1033.9	137.9	75.3	0.219	1.536	0.85	1.11	0.1	15.7	0.368	-2.13084	0.92213	-3.10179	6.19138	-2.04207	-0.14251	-1.51626	1.32835	2.31325	-2.109	-2.97578	-2.86314	2.49154	1.65513	82.177	0.0961772	100	2.05722	44.3338	6.47272	90.7968	98.9645	1.74723	0.146122	0.209733	99.364	4002.6	-0.616299	26.8849
186	30108840A	2	1	19.7	241.2	434.3	212.9	904.1	165.7	79.2	0.266	1.448	0.591	1.476	0.9	30.9	0.229	-1.42657	0.926001	0.154266	1.34618	-1.43739	0.173289	0.775464	0.953271	0.000441571	-0.300351	1.58065	0.216783	0.269215	7.68523	82.2777	56.13	91.0878	7.5304	56.8788	78.0967	82.9774	50.0176	38.1955	94.3021	58.5811	60.6118	4135.9	-0.481209	31.5184
174	30109001A	2	1	21.1	260.1	440.4	184.5	969	177.8	85.9	0.232	1.491	0.561	1.572	0.2	26.5	0.196	-1.04708	1.0387	-0.560227	3.49895	-1.20653	0.671181	-0.894553	1.13922	-0.358822	0.184364	-1.39842	-0.535177	-0.631752	14.7531	85.0528	28.7662	99.9766	11.3808	74.8947	18.5513	87.2694	35.9864	57.3136	8.0993	29.6264	26.3775	4528.5	-0.0535756	47.8637
37	30108709H	2	1	22.4	242.6	458	188	979.5	161.6	84.4	0.242	1.493	0.628	1.422	1.6	27.8	0.22	-1.41298	1.3241	-0.441038	3.43076	-1.54074	0.559001	-0.374571	1.1698	0.381181	-0.555341	2.53131	-0.263631	0.0298559	7.88305	90.7265	32.9593	99.9699	6.169	71.192	35.399	87.8959	64.8466	28.9331	99.4318	39.6032	51.1909	4783.2	0.20821	58.2467
43	30108348Q	2	1	22.3	303.1	461.5	218.1	960.8	205.9	101.2	0.27	1.665	0.572	1.592	0.5	31.7	0.23	-0.259002	1.37749	0.340833	2.61999	-0.680736	1.76678	0.941228	1.78317	-0.238591	0.291204	0.436833	0.422235	0.276189	39.7817	91.5819	63.3385	99.5603	24.8019	96.1368	82.6706	96.2721	40.5711	61.4552	66.8884	66.3573	60.8798	5663.7	0.993534	83.9775
46	30108751D	2	1	19.5	184.6	467	207	874.3	114.3	73.5	0.265	1.552	0.569	1.596	0.9	30.6	0.235	-2.80017	1.42512	0.000822461	0.337642	-2.5695	-0.26612	0.735864	1.31962	-0.249809	0.29269	1.58479	0.158604	0.409714	0.255382	92.2939	50.0328	63.2183	0.509228	39.5073	76.9093	90.6519	40.1368	61.512	94.3493	56.301	65.8992	3606.7	-1.11124	13.3233
185	30108434J	2	1	24	229.9	472.4	198.9	985.9	151.7	81.5	0.254	1.571	0.588	1.498	0.5	28.1	0.217	-1.69232	1.57284	-0.101464	2.92124	-1.76226	0.332903	0.297041	1.51159	-0.0737328	-0.163584	0.381859	-0.150218	-0.0663769	4.52922	94.2122	45.9591	99.8257	3.90129	63.0396	61.6782	93.4681	47.0611	43.5029	64.8717	44.0296	47.3539	4268.1	-0.311743	37.7618
197	30108692P	2	1	21.8	242.1	486.4	209	1001.3	158.9	86.4	0.238	1.639	0.536	1.595	0.5	30	0.191	-1.41646	1.73824	0.0884829	5.16942	-1.58785	0.707993	-0.592939	1.66152	-0.665738	0.298635	0.463252	0.100009	-0.788441	7.83211	95.8915	53.5254	100	5.61603	76.0525	27.6611	95.1696	25.2789	61.7391	67.8408	53.9831	21.5219	4657.6	0.0763216	53.0418
136	30108551L	2	1	21.3	191.9	492.1	186.6	1007.1	122	72.9	0.247	1.594	0.645	1.372	1.6	27.5	0.242	-2.58742	1.82313	-0.502313	5.49692	-2.39421	-0.32573	-0.110545	1.50699	0.564799	-0.809293	2.54713	-0.348984	0.555824	0.483491	96.5858	30.7724	100	0.832813	37.2314	45.5988	93.4094	71.3895	20.9173	99.4569	36.3551	71.0834	4138.3	-0.46957	31.9331
79	30108778H	2	1	22.7	226.4	494	207	991.2	145.2	84.5	0.241	1.571	0.558	1.602	0.2	30.1	0.212	-1.76147	1.86558	0.0618995	3.97233	-1.88401	0.566508	-0.427798	1.45474	-0.404942	0.341001	-1.42673	0.147349	-0.180866	3.90793	96.895	52.4679	99.9964	2.97815	71.4476	33.4399	92.713	34.276	63.3449	7.6829	55.8572	42.8236	4556.3	-0.0170568	49.3196
147	30108535T	2	1	22.5	278.2	496.5	228	996.6	183	98.9	0.255	1.659	0.595	1.402	0.2	33.3	0.222	-0.709023	1.90257	0.581304	4.23155	-1.11428	1.6073	0.327188	1.76267	0.02439	-0.654934	-1.42673	0.68891	0.0805795	23.9155	97.1452	71.9482	99.9988	13.2579	94.6006	62.8237	96.1022	50.9729	25.6255	7.6829	75.456	53.2112	5906.5	1.18914	88.2808
89	30108525H	2	1	25	180	503.2	223.4	957.7	112.9	70.1	0.245	1.526	0.48	1.813	0.5	32.3	0.176	-2.83385	2.04465	0.546016	1.6873	-2.62386	-0.591372	-0.180851	1.36869	-1.47803	1.42325	0.353325	0.605379	-1.37573	0.229956	97.9555	70.7473	95.4227	0.434696	27.7135	42.8242	91.4452	6.96993	92.2669	63.8078	72.7536	8.44526	3891.6	-0.73182	23.2139
104	30108590D	2	1	21.1	223.1	514.4	255.8	963.7	143.3	83	0.263	1.612	0.497	1.666	0.5	36.8	0.187	-1.83278	2.15171	1.1913	3.24839	-1.91764	0.455572	0.670488	1.56923	-1.18002	0.651383	0.463252	1.22133	-0.918684	3.34173	98.429	88.3231	99.942	2.75783	67.5651	74.8727	94.1703	11.8996	74.26	67.8408	88.9019	17.913	4932.6	0.341597	63.3673
189	30108343K	2	1	23	229.9	517.7	188.8	1012.7	139.8	93.5	0.238	1.748	0.617	1.382	0.2	26.9	0.213	-1.68847	2.22687	-0.396339	4.4525	-2.00759	1.2319	-0.576111	2.10014	0.255793	-0.749315	-1.45559	-0.400319	-0.16361	4.56605	98.7022	34.5928	99.9996	2.23433	89.1006	28.227	98.2142	60.0945	22.6834	7.27533	34.4461	43.5019	4923.6	0.342437	63.3989
1	30108934C	2	1	19.4	188.8	583.8	180.2	980.1	94.9	96.7	0.255	2.27	0.701	1.34	1.4	26.3	0.315	-2.68678	3.12717	-0.716491	5.3623	-3.05537	1.43049	0.304221	3.41488	1.11776	-0.975394	2.34907	-0.622216	1.84256	0.360726	99.9117	23.6844	100	0.112391	92.3711	61.952	99.9681	86.8165	16.4682	99.059	26.69	96.7304	4984.5	0.375795	64.6466
200	30108622N	2	1	20.5	200.1	589.1	231.5	991.2	107.6	95.5	0.287	2.121	0.622	1.406	1.5	33.8	0.277	-2.38569	3.20655	0.612001	5.46156	-2.73425	1.35296	1.4324	3.06746	0.335193	-0.645588	2.45501	0.714159	1.24259	0.852354	99.9328	72.9732	100	0.312616	91.1966	92.3986	99.8921	63.126	25.9273	99.2956	76.2436	89.299	5145	0.52701	70.0907
57	30108623P	2	2	20.9	264.6	266	102.6	930.9	214.5	53.6	0.211	0.927	0.774	1.231		15.1	0.282	0.461609	-1.38458	-1.62368	0.322275	0.676867	-0.562286	-0.548522	-0.811021	1.09127	-1.09071		-1.24994	1.09392	67.7819	8.30912	5.22223	62.6378	75.0755	28.6961	29.1667	20.8677	86.2423	13.77		10.5661	86.3006	2374.5	-1.32834	9.2033
135	30108801H	2	2	21.6	326.1	273.5	146	870.8	271.3	59	0.212	0.862	0.61	1.492	0.3	21.2	0.203	1.84419	-1.21915	-0.287345	-1.68069	1.95783	0.0699244	-0.480137	-1.24876	-0.502771	0.330573	0.718006	-0.0555465	-0.652598	96.7422	11.1394	38.6924	4.64119	97.4875	52.7873	31.5565	10.5877	30.7563	62.9516	76.3623	47.7852	25.7008	3361.8	0.376714	64.6807
102	30108161M	2	2	23.4	209.2	272.8	98	919.6	166	46.3	0.214	0.932	0.821	1.2	0.1	13.4	0.312	-0.97426	-1.21718	-1.73094	-0.280893	-0.639085	-1.55061	-0.346166	-0.74958	1.35941	-1.20258	-1.12377	-1.57769	1.36075	16.4964	11.1768	4.17311	38.9396	26.1384	6.04974	36.4609	22.6754	91.2991	11.4569	13.0555	5.73181	91.3203	2013.5	-2.07302	1.90852
154	30108034Y	2	2	23.6	286.1	278	92.5	936.7	224.8	65	0.203	1.135	0.827	1.176	0.1	12.4	0.301	0.964517	-1.1112	-1.92583	0.270888	0.87449	0.696788	-1.24708	0.472378	1.3966	-1.33042	-1.12377	-1.81938	1.25057	83.2607	13.3242	2.70628	60.6761	80.9074	75.7032	10.6184	68.1672	91.8732	9.16902	13.0555	3.44265	89.4454	2871.7	-0.382136	35.118
52	30108836W	2	2	20.6	235	291.2	89.4	975.4	182.8	55.5	0.197	1.03	0.811	1.185	0.1	13	0.303	-0.282595	-0.869366	-2.09647	1.89557	-0.143406	-0.3322	-1.79359	-0.155942	1.34696	-1.34049	-1.03161	-1.72358	1.33779	38.8744	19.2324	1.80203	97.0992	44.2985	36.9869	3.64395	43.8039	91.1003	9.00436	15.1128	4.23917	90.9518	2477.4	-1.1389	12.7373
29	30108530N	2	2	23.3	291.5	290.3	123.6	917.5	232.8	62.5	0.201	1.006	0.645	1.469	0.2	16.7	0.197	1.087	-0.86684	-0.901554	-0.34762	1.06163	0.448538	-1.4335	-0.278433	-0.135343	0.23087	0.0107123	-0.855417	-0.885946	86.1481	19.3015	18.3647	36.4063	85.5798	67.3117	7.58576	39.034	44.617	59.1292	50.4274	19.616	18.7823	2784.8	-0.533777	29.6748
118	30108943M	2	2	19.5	243.1	300	138.4	933.8	195.1	51.3	0.198	0.952	0.602	1.569	0.2	18.1	0.197	-0.0735255	-0.701087	-0.520607	0.463407	0.191684	-0.856889	-1.68614	-0.650632	-0.57886	0.728314	0.119089	-0.654088	-0.82158	47.0694	24.1624	30.132	67.8464	57.6005	19.5753	4.58846	25.7642	28.1342	76.6789	54.7398	25.6528	20.5658	2721.2	-0.694687	24.3626
90	30108523F	2	2	21.7	310.5	301.1	167.4	898	255.4	59	0.234	0.939	0.625	1.499	0.6	24.5	0.234	1.51104	-0.671147	0.27194	-0.834581	1.61226	0.0699244	0.874648	-0.722239	-0.330533	0.368123	1.48648	0.489025	0.214246	93.4611	25.1064	60.7166	20.1977	94.6547	52.7873	80.9117	23.5074	37.0499	64.3609	93.1424	68.7588	58.4823	3498.3	0.579832	71.8986
202	30108577P	2	2	21	243.5	302.1	128.7	954.6	193.8	53.1	0.214	0.95	0.686	1.391	0.2	18.6	0.253	-0.0618304	-0.652083	-0.77875	1.05129	0.136114	-0.621503	-0.332004	-0.650236	0.318308	-0.211766	0.0738318	-0.52502	0.615264	47.5349	25.7174	21.8063	85.3437	55.4134	26.7134	36.9943	25.777	62.4874	41.6145	52.9428	29.9785	73.081	2682.3	-0.757495	22.4377
19	30108929X	2	2	17.9	199.4	303.9	75.2	950.1	148.4	53.9	0.173	1.236	0.805	1.183	0.1	9.7	0.359	-1.27301	-0.63523	-2.70899	1.18455	-1.12378	-0.53181	-5.03417	0.983702	1.34119	-1.39072	-0.970426	-2.60847	1.81483	10.1507	26.2639	0.337441	88.1902	13.0554	29.7429	2.3996e-05	83.7369	91.007	8.21546	16.5917	0.454737	96.5225	1894.9	-2.40276	0.813594
107	30108758L	2	2	21.5	279	311.3	169.3	915.9	227.7	55	0.223	0.921	0.565	1.666	0.3	24.2	0.207	0.802896	-0.479097	0.319355	-0.256601	0.978196	-0.388313	0.267536	-0.841726	-1.03732	1.26256	0.718006	0.441575	-0.526274	78.8983	31.5935	62.5271	39.8743	83.6011	34.8892	60.5472	19.9971	14.9794	89.6627	76.3623	67.0601	29.9349	2869.8	-0.414478	33.9262
25	30108562Y	2	2	21.7	214.9	332.3	75.2	990.6	155.9	62.1	0.206	1.222	1.229	0.801		12.4	0.77	-0.82146	-0.0995153	-2.63513	2.34064	-0.916967	0.398032	-0.961843	0.92616	2.8193	-3.405		-1.85142	2.69693	20.5692	46.0365	0.420529	99.0375	17.958	65.4697	16.8064	82.2818	99.7594	0.0330817		3.20544	99.6501	2823.7	-0.494	31.0653
143	30108777G	2	2	18.7	305.3	344.1	150.3	911.3	230	79.2	0.204	1.244	0.595	1.551	0.2	21.2	0.199	1.40209	0.0981271	-0.205423	-0.243579	1.0767	1.87149	-1.11282	1.02864	-0.652863	0.623481	0.142421	-0.114005	-0.740634	91.9556	53.9084	41.8621	40.3779	85.9192	96.9362	13.2893	84.8175	25.6922	73.3516	55.6626	45.4617	22.9458	3866.8	1.05427	85.4119
82	30108989M	2	2	17.7	281.3	354.4	168.7	933.6	215.4	69.5	0.236	1.151	0.657	1.317	0.2	25.1	0.243	0.85944	0.27102	0.252209	0.608394	0.740316	1.08284	0.969286	0.528421	0.0668611	-0.658421	0.170858	0.488847	0.488566	80.4951	60.6812	59.956	72.8537	77.0446	86.056	83.3799	70.1396	52.6654	25.5134	56.7832	68.7525	68.7426	4077.2	1.30854	90.4654
40	30108926T	2	2	17.5	291.6	357.1	194.8	901.5	227.2	68.1	0.223	1.104	0.443	2.081	0.2	27.1	0.146	1.09707	0.315966	0.862529	-0.49182	1.03343	0.957144	0.280191	0.262771	-2.40781	3.44219	0.176536	0.781287	-2.55241	86.3695	62.3986	80.5802	31.1423	84.93	83.0753	61.0334	60.3637	0.80243	99.9711	57.0064	78.2683	0.534899	3639.4	0.720234	76.431
14	30108655Z	2	2	21.3	198.6	360.8	90.6	1020.3	142.2	59.4	0.188	1.185	0.791	1.219	1.3	13	0.293	-1.28478	0.385144	-2.03251	3.45803	-1.33496	0.113511	-2.82902	0.731619	1.19622	-1.1379	1.98739	-1.70629	1.20706	9.94337	64.9935	2.10509	99.9728	9.09445	54.5187	0.233457	76.7799	88.4194	12.7581	97.656	4.3977	88.6295	2861.4	-0.428892	33.4001
7	30108647Q	2	2	19.6	198.6	361	98.2	974.2	141	60.6	0.19	1.24	0.739	1.301		12.9	0.257	-1.29019	0.385474	-1.78381	1.89484	-1.36695	0.235922	-2.56482	1.01228	0.822874	-0.717482		-1.75434	0.719994	9.8492	65.0057	3.72272	97.0943	8.5821	59.3253	0.516151	84.4297	79.471	23.6539		3.9686	76.4236	2709.8	-0.713618	23.7732
70	30108439P	2	2	23	272.9	362.2	109	1000.9	197.2	79.4	0.206	1.347	0.778	1.226	0.1	15	0.272	0.658561	0.412189	-1.36018	2.47859	0.197156	1.91878	-0.981371	1.55256	1.06898	-1.06408	-1.12377	-1.21447	0.885916	74.4911	65.9899	8.68869	99.3405	57.8147	97.2494	16.3205	93.9736	85.7461	14.3646	13.0555	11.2283	81.2169	4012.1	1.3364	90.9291
21	30108181J	2	2	22.7	208.5	362.8	152.2	947.8	155.4	56.3	0.227	1.109	0.662	1.362	0.3	22.1	0.234	-0.997254	0.419962	-0.105288	0.725581	-0.938371	-0.231009	0.500379	0.320824	0.0597458	-0.353652	0.694528	0.122754	0.192047	15.9321	66.2743	45.8074	76.5952	17.4027	40.8654	69.1596	62.5828	52.3821	36.18	75.6324	54.8849	57.6147	3029.8	-0.130879	44.7935
138	30108657B	2	2	23.6	267.5	363	145.6	973.5	198.9	72.3	0.233	1.218	0.725	1.293	0.2	21.7	0.292	0.530584	0.425199	-0.268751	1.50983	0.240421	1.35591	0.824075	0.915488	0.646969	-0.707124	0.0107123	0.0782494	1.15007	70.2147	66.4654	39.4061	93.4457	59.4998	91.2436	79.5051	82.0032	74.1174	23.9745	50.4274	53.1185	87.4942	3882.7	1.14071	87.3005
54	30108756J	2	2	21.2	256.1	365.1	147.9	975.6	190.6	69	0.218	1.218	0.617	1.543	0.3	20.5	0.219	0.254101	0.455501	-0.235669	1.79481	0.0522269	1.05719	-0.0526404	0.905387	-0.421896	0.604038	0.718006	-0.178067	-0.17198	60.0291	67.5625	40.6845	96.3658	52.0826	85.4786	47.9009	81.737	33.655	72.7091	76.3623	42.9335	43.1727	3523.5	0.616641	73.1264
69	30108604T	2	2	23	269.3	369.2	77.7	1021.3	187.8	85.1	0.194	1.475	0.935	1.048	0.4	10.4	0.374	0.573431	0.525236	-2.48792	3.22587	-0.0460968	2.32527	-2.15081	2.13215	1.95128	-2.01205	1.05736	-2.34417	1.802	71.6823	70.029	0.642459	99.9372	48.1617	98.9971	1.57458	98.3503	97.4488	2.21073	85.4826	0.953465	96.4228	4009.5	1.33295	90.8726
214	30108865C	2	2	20.4	172.6	370.2	116.2	988.4	123.6	51.8	0.206	1.14	0.78	1.217	0.1	16.7	0.293	-2.08504	0.536448	-1.17608	2.37587	-1.94344	-0.790318	-0.952303	0.481313	1.13508	-1.16669	-1.03161	-0.917147	1.22899	1.85326	70.4175	11.9781	99.1246	2.59813	21.4671	17.0472	68.4853	87.1828	12.1669	15.1128	17.9533	89.0462	2504.6	-1.08685	13.8552
9	30108669P	2	2	21.2	269.5	374.8	189.9	953.1	205.8	67.2	0.227	1.172	0.621	1.441	0.4	28.4	0.228	0.578992	0.611734	0.813089	0.999095	0.443548	0.893802	0.502719	0.661961	-0.376066	0.0568499	1.087	1.07404	0.0674338	71.8703	72.9643	79.1917	84.1126	67.1315	81.4286	69.2419	74.6002	35.3434	52.2668	86.1482	85.8597	52.6882	4296.8	1.6561	95.1149
95	30108844E	2	2	21.6	261.4	376.2	135.5	1005	190.7	74.2	0.203	1.288	0.616	1.481	0.1	18.9	0.202	0.383918	0.634007	-0.580886	2.87629	0.054861	1.49955	-1.2257	1.26032	-0.433399	0.271557	-1.06174	-0.468747	-0.684761	64.948	73.6962	28.0659	99.7988	52.1875	93.3134	11.0156	89.6223	33.2363	60.7019	14.4176	31.9625	24.6747	3829.2	1.04733	85.2526
216	30108384E	2	2	22.3	232	377.4	123.2	988.1	165.4	70	0.204	1.234	0.714	1.333	0.2	16.8	0.255	-0.358081	0.654264	-0.928632	2.13411	-0.648404	1.15167	-1.14624	0.992933	0.566392	-0.50893	0.0426435	-0.855106	0.629254	36.0141	74.3529	17.654	98.3583	25.8362	87.5272	12.5848	83.9629	71.4436	30.5401	51.7007	19.6246	73.5409	3515.5	0.623277	73.3449
175	30108563Z	2	2	21.2	193.4	378.3	103.4	1039.8	137.9	58.4	0.201	1.217	0.767	1.221	0.1	14.9	0.259	-1.43788	0.667288	-1.57937	4.21842	-1.47107	0.00381553	-1.41095	0.900184	1.02219	-1.12711	-1.06174	-1.27369	0.72354	7.52347	74.7706	5.71255	99.9988	7.06355	50.1522	7.91297	81.5989	84.6654	12.9847	14.4176	10.1386	76.5326	3091	-0.0464303	48.1484
20	30108052S	2	2	23.3	223.7	380.1	159.8	993.7	166.1	60.8	0.214	1.154	0.596	1.534	0.1	22.5	0.21	-0.576447	0.697814	0.109358	2.22016	-0.636264	0.272226	-0.346166	0.576348	-0.690001	0.577396	-1.12377	0.21406	-0.47408	28.2157	75.7353	54.3541	98.6796	26.2302	60.7276	36.4609	71.781	24.5097	71.8164	13.0555	58.475	31.7721	3031.3	-0.112707	45.5131
33	30108130D	2	2	26.2	175.9	384.6	78.7	989.8	118.7	60	0.191	1.271	0.886	1.118	0.2	10.4	0.342	-1.94352	0.769959	-2.38388	1.75389	-2.0859	0.201013	-2.53438	1.19664	1.67099	-1.57164	-0.0881217	-2.30462	1.53872	2.59765	77.9338	0.856566	96.0276	1.84939	57.9656	0.563236	88.4276	95.2638	5.80173	46.489	1.0594	93.8064	2598.9	-0.828951	20.3566
53	30108812V	2	2	17.8	182.4	387.7	153.2	934	129.6	55.8	0.198	1.283	0.576	1.591	0.2	21.2	0.205	-1.78696	0.812038	-0.141946	0.614081	-1.7364	-0.304337	-1.66657	1.22246	-0.87136	0.830443	0.168022	-0.138196	-0.528825	3.6972	79.1615	44.3562	73.0419	4.12462	38.0435	4.77997	88.9234	19.1779	79.6856	56.6717	44.5043	29.8463	2245.1	-1.62686	5.18832
110	30108773C	2	2	18.9	237.6	391	127.3	923.1	161.6	79.5	0.225	1.435	0.799	1.144	0.3	19.2	0.296	-0.216223	0.86416	-0.851879	0.143378	-0.731015	1.89511	0.393547	1.94784	1.28557	-1.58581	0.762879	-0.463021	1.28631	41.4407	80.625	19.7141	55.7004	23.2385	97.0961	65.3042	97.4283	90.0703	5.63908	77.7232	32.1675	90.0833	4035.2	1.27813	89.9398
209	30108572J	2	2	23	183	402.8	110	1027.3	125.9	60	0.211	1.288	0.768	1.217	0.2	15.6	0.251	-1.74187	1.04457	-1.32762	3.44992	-1.86244	0.187021	-0.572673	1.26838	0.995024	-1.11202	0.0107123	-1.08484	0.531179	4.07655	85.1888	9.21522	99.972	3.12706	57.4178	28.3433	89.767	84.0138	13.3064	50.4274	13.8997	70.2353	2869.5	-0.38593	34.9774
114	30108357A	2	2	22.2	193	412.2	137.6	999.5	132.9	63.1	0.197	1.273	0.6	1.552	0.2	18.6	0.199	-1.44535	1.18402	-0.506342	2.54841	-1.63378	0.504253	-1.81796	1.19002	-0.631315	0.662737	0.0426435	-0.502896	-0.801213	7.41792	88.1798	30.6308	99.4589	5.11524	69.2958	3.45352	88.298	26.3917	74.6251	51.7007	30.7519	21.1504	3156.3	0.0742083	52.9578
115	30108618J	2	2	20.4	208.7	415.3	136.1	971.1	141.1	70.8	0.212	1.357	0.689	1.395	1	19.2	0.278	-0.998016	1.23059	-0.578521	1.73878	-1.36551	1.20902	-0.472557	1.5904	0.36301	-0.203341	1.8311	-0.436392	1.04027	15.9136	89.0761	28.1456	95.8963	8.60462	88.6673	31.8265	94.4127	64.1701	41.9434	96.6457	33.1276	85.0894	3457.1	0.50186	69.2117
140	30108982E	2	2	17.9	176.2	419.4	128.3	996.4	118.4	60.7	0.202	1.337	0.683	1.338	0.1	18.3	0.241	-1.98167	1.29194	-0.837256	2.93221	-2.12805	0.23934	-1.28461	1.48811	0.334602	-0.540818	-0.970426	-0.654601	0.441084	2.37581	90.1812	20.1224	99.8317	1.66666	59.4579	9.94648	93.1639	63.1037	29.4317	16.5917	25.6362	67.0424	3140.3	-0.0140314	49.4402
62	30108067J	2	2	22.8	216.1	423.2	97.2	1000.1	140.1	79.2	0.199	1.569	0.833	1.179	0.1	13.1	0.309	-0.785558	1.34381	-1.77642	2.57041	-1.40417	1.89597	-1.61589	2.52929	1.4504	-1.33422	-1.09248	-1.66554	1.35434	21.6063	91.0495	3.78318	99.4921	8.01341	97.1018	5.30591	99.4285	92.6527	9.10655	13.7312	4.79027	91.2186	3471.6	0.558608	71.1785
22	30108223E	2	2	22.6	177.5	426.5	111.8	1014.9	117	63.5	0.194	1.31	0.729	1.289		15	0.247	-1.91791	1.39108	-1.28518	3.11929	-2.16826	0.544262	-2.13767	1.372	0.69844	-0.744604		-1.23296	0.475753	2.75612	91.79	9.93642	99.9094	1.50693	70.6869	1.62717	91.4969	75.7549	22.8256		10.8795	68.2875	3185.4	0.12047	54.7944
4	30108810S	2	2	18.2	171.2	440.7	60.2	1024.8	104.9	69.1	0.186	1.572	1.165	0.84		8.7	0.533	-2.14072	1.59721	-3.38822	4.02362	-2.62959	1.05027	-3.04638	2.54063	2.71034	-3.29214		-2.89799	2.40387	1.61482	94.4891	0.0351733	99.9971	0.427439	85.3203	0.115809	99.4467	99.6639	0.0497149		0.18778	99.1889	3312.8	0.257051	60.143
75	30108358B	2	2	22.4	227	448.3	168.5	998.4	152.1	78.2	0.246	1.506	0.746	1.184	1.5	25.1	0.286	-0.490362	1.696	0.315234	2.50812	-1.03647	1.82066	1.41774	2.26468	0.84047	-1.30741	2.07854	0.609181	1.10025	31.1939	95.5057	62.3708	99.3931	14.9992	96.567	92.1867	98.8234	79.9677	9.55372	98.117	72.8798	86.4389	4209	1.56915	94.1694
101	30108204J	2	2	23.4	178.4	450.5	103.6	1043.1	113.9	67.4	0.206	1.462	0.805	1.22	0.1	13.3	0.305	-1.884	1.72389	-1.53921	4.04925	-2.27205	0.923692	-0.981371	2.07541	1.25637	-1.09604	-1.12377	-1.60132	1.29214	2.97827	95.7636	6.1877	99.9974	1.15418	82.2177	16.3205	98.1026	89.5509	13.653	13.0555	5.46533	90.1846	3243.8	0.22937	59.0709
67	30108105B	2	2	24.6	176.5	455.7	135.1	1042.3	115.5	63.9	0.217	1.37	0.723	1.273	1.6	19.2	0.244	-1.93735	1.7918	-0.548348	3.87221	-2.20995	0.594406	-0.138655	1.66305	0.612465	-0.796864	2.15681	-0.347354	0.36801	2.63512	96.3417	29.1726	99.9946	1.35542	72.388	44.4861	95.1849	72.9885	21.2765	98.449	36.4163	64.3567	3087.1	-0.00458559	49.8171
73	30108846G	2	2	18.2	207.5	455.7	170.3	986.9	136.4	74.2	0.234	1.653	0.679	1.321	0.3	24.8	0.267	-1.03769	1.80503	0.299582	2.52864	-1.51011	1.48143	0.873894	2.87038	0.289927	-0.629365	0.776504	0.457536	0.918152	14.9708	96.4465	61.7752	99.4275	6.55076	93.0754	80.8912	99.795	61.4064	26.4555	78.1274	67.6357	82.073	3886.4	1.07103	85.7922
32	30108134H	2	2	26.6	184	459	138.8	1047	120.5	66.4	0.21	1.405	0.655	1.4	1.6	19.5	0.221	-1.69477	1.83036	-0.414028	3.75976	-2.02601	0.848107	-0.677375	1.82749	-0.0722468	-0.0960362	2.2043	-0.250509	-0.223952	4.50599	96.6402	33.9427	99.9915	2.13817	80.1811	24.9084	96.6187	47.1203	46.1746	98.6248	40.1097	41.1398	3411.5	0.545248	70.7209
116	30108465S	2	2	22	150.3	472.2	178.5	967.8	95.7	57.3	0.229	1.397	0.551	1.701	0.3	25.1	0.198	-2.8179	2.01658	0.56086	1.41374	-2.95642	-0.115816	0.612292	1.78222	-1.21684	1.45873	0.694528	0.609181	-0.834126	0.241697	97.813	71.2553	92.1281	0.155616	45.3899	72.9828	96.2643	11.1832	92.7681	75.6324	72.8798	20.2105	2689.9	-0.717403	23.6563
71	30108771A	2	2	21.3	172.9	494	233.9	968.6	113.2	62.7	0.251	1.368	0.48	1.807	0.6	34.4	0.184	-2.06947	2.30123	1.7641	1.5443	-2.30677	0.459071	1.60658	1.64519	-2.04812	2.01581	1.48648	1.87928	-1.29503	1.92511	98.9311	96.1142	93.8742	1.05338	67.6908	94.5927	95.0035	2.02741	97.809	93.1424	96.9897	9.76545	3378.7	0.402213	65.6236
168	30108732H	2	2	22.5	144.8	526.9	167.8	1039.6	86.4	61	0.217	1.516	0.595	1.477	1.5	23.3	0.201	-3.01273	2.70283	0.297706	4.06208	-3.33312	0.288648	-0.12642	2.30734	-0.690079	0.261722	2.07854	0.322217	-0.736012	0.129454	99.6562	61.7036	99.9976	0.0429385	61.3575	44.97	98.9482	24.5072	60.3232	98.117	62.6356	23.0862	3225.6	0.183834	57.2928
129	30108226H	2	2	23.6	169.3	530	211.3	1019.5	104	68	0.243	1.54	0.496	1.824	2	29.8	0.178	-2.17244	2.73495	1.33138	3.15903	-2.6294	0.97878	1.29598	2.4092	-1.8871	2.12407	2.23406	1.32773	-1.5428	1.49113	99.6881	90.8468	99.9209	0.427678	83.6156	90.2508	99.2006	2.95732	98.3168	98.726	90.7867	6.14401	3304.1	0.32325	62.6747
76	30108646P	2	2	20.4	143	547.1	90	1074.8	77.8	67.6	0.196	1.763	0.886	1.083	0.6	12.3	0.367	-3.09552	2.95196	-2.07403	5.8112	-3.74012	0.925054	-1.8974	3.29205	1.77216	-1.89584	1.48576	-1.89247	1.82246	0.0982344	99.8421	1.90381	100	0.00919665	82.2531	2.88879	99.9503	96.1816	2.89906	93.1329	2.92142	96.5808	3266.2	0.214373	58.4872

## Sheet: #2 NonSignificantAssociations
Table S2: Non-significant Regression Analysis of HR-pQCT Z-scores and relevant variables
	TIBIA							RADIUS
HR pqct variables	MVPA		SERUM CALCIUM		CTX			MVPA		HBA1C		SERUM CALCIUM		CTX		BALP
	β	P	β	P	β	P		β	P	β	P	β	P	β	P	β	P
TtAr	0.0054	0.108	-1.0245	0.483	0.7798	0.338		0.0001	0.981	0.008	0.95	-2.1732	0.12	0.2287	0.767	-0.0172	0.252
TtBMD	-0.0007	0.807	0.4149	0.753	-0.2099	0.775		0.0014	0.645	-0.0125	0.921	2.0561	0.136	-0.4447	0.56	-0.0021	0.885
CtBMD	-0.0068	0.064	-0.2402	0.879	-1.6088	0.069		0.0004	0.939	-0.2169	0.255	3.0304	0.147	-1.4897	0.199	-0.0025	0.912
CtAr	0.001	0.745	-0.0304	0.981	0.6814	0.346		0.0027	0.271	-0.0348	0.717	-0.1056	0.92	-0.1226	0.834	-0.0074	0.515
CtTh	-0.001	0.802	0.7488	0.65	0.1376	0.881		0.0026	0.391	-0.0436	0.714	1.0013	0.443	-0.0094	0.99	0.0026	0.852
CtPo	0.0038	0.253	1.5347	0.283	0.4477	0.572		0.0012	0.759	0.0349	0.824	-0.4098	0.811	-0.0782	0.935	0.0204	0.264
TbBMD	0.0011	0.671	-0.209	0.846	0.279	0.641		-0.0009	0.774	0.1659	0.175	1.4939	0.263	0.4712	0.525	-0.0154	0.285
TbAr	0.0036	0.264	-1.0756	0.438	0.6635	0.39		-0.0008	0.823	0.024	0.857	-2.1209	0.148	0.2974	0.714	-0.0141	0.369
TbTh	0.0001	0.985	1.7179	0.206	0.5906	0.433		-0.0017	0.618	0.1326	0.33	1.5449	0.299	0.3107	0.707	-0.0035	0.826
TbSp	-0.004	0.152	1.6321	0.177	-0.0099	0.988		0	0.995	-0.187	0.125	-0.8021	0.545	-0.4336	0.557	0.0145	0.313
TbN	0.0043	0.135	-1.4371	0.246	0.3018	0.66		-0.0007	0.829	0.1679	0.198	0.7311	0.606	0.6243	0.429	-0.0137	0.371
TbBVTV	0.001	0.686	-0.2353	0.822	0.2937	0.614		-0.0006	0.827	0.1654	0.163	1.5263	0.239	0.3502	0.626	-0.0164	0.24
Tb1NSD	-0.004	0.172	1.9551	0.123	0.2896	0.679		0.0003	0.932	-0.1357	0.276	0.405	0.766	-0.0496	0.948	0.0116	0.43
Failure Load	-0.0003	0.917	-0.5649	0.605	0.7899	0.196		0.0012	0.59	0.01	0.913	-0.1703	0.865	-0.1429	0.798	-0.0117	0.28

## Sheet: #3 BMIAnovaAnalysis
Table S3: ANOVA Anaylsis of BMI with HRpQCT Cortical Parameters
	TIBIA									RADIUS
	BMI 18.5-24.9 kg/m2			BMI 25.0.-29.9 kg/m2			BMI 30.0 and above kg/m2			BMI 18.5-24.9 kg/m2			BMI 25.0.-29.9 kg/m2			BMI 30.0 and above kg/m2
HR-pQCT variables	mean	N	P	mean	N	P	mean	N	P	mean	N	P	mean	N	P	mean	N	P
CtBMD	0.32	46	N/A	0.64	26	N/A	0.41	16	0.9248	2.12	46	N/A	2.1	26	-	1.57	16	0.6644
CtAR	-0.4	46	N/A	0.71	26	N/A	0.84	16	0.0001	0.11	46	N/A	0.7	26	-	0.66	16	0.0159
CtTh	-0.12	46	N/A	0.9	26	N/A	0.52	16	0.0148	0.89	46	N/A	1.11	26	-	0.76	16	0.7372
CtPo	0.46	46	N/A	1.33	26	N/A	0.71	16	0.0034	0.36	46	N/A	0.11	26	-	0.61	16	0.4733
Failure Load	-0.69	46	N/A	0.23	26	N/A	0.35	16	0.0001	-0.41	46	N/A	0.32	26	-	0.22	16	0.0005
N/A signifies that the HRpQCT variable with the BMI category was not associated
